# Supplementary material for: Cryo-EM structures of apo-APC/C and APC/CCDH1:EMI1 complexes provide insights into APC/C regulation
Source: Nat Commun. 2024 Nov 21;15:10074. doi: 10.1038/s41467-024-54398-5 (PMC11579458; doi:10.1038/s41467-024-54398-5)
Supplement: Supplementary file 6 — Source Data [file 41467_2024_54398_MOESM6_ESM.xlsx]

## Sheet: Figure 6c
		Figure 6c
			Anti-hexa-His tag Western blot (Hexa-His tag on ubiquitin)
			Ubiquitylation assay

## Sheet: Figure 8e,f
		Figure 8e				Figure 8f
				Anti-hexa-His tag Western blot (Hexa-His tag on ubiquitin)
				Ubiquitylation assay

## Sheet: Supplementary Fig. 3a, b
		Supplementary Figure 3a					Supplementary Figure 3b
								Coomassie blue-stained SDS PAGE
		Anti-hexa-His tag Western blot (Hexa-His tag on ubiquitin)
		Ubiquitylation assay

## Sheet: Supplementary Fig. 4a-c
	Supplementary Figure 4a					Supplementary Figure 4b					Supplementary Figure 4c
													Mol wt marker lane
													Coomassie blue-stained SDS PAGE
Anti-hexa-His tag Western blot (Hexa-His tag on ubiquitin)						Anti-APC4 Western blot
Ubiquitylation assay						SUMOylation assay

## Sheet: Supplementary Fig. 5b
		Supplementary Figure 5b
			Coomassie blue-stained SDS PAGE

## Sheet: Supplementary Fig. 6e
			Supplementary Figure 6e
			Coomassie blue-stained SDS PAGE

## Sheet: Supplementary Fig. 8a, b
	Supplementary Figure 8a						Supplementary Figure 8b
	Coomassie blue-stained SDS PAGE						Coomassie blue-stained SDS PAGE
